# Supplementary material for: Association between the C-reactive protein-albumin-lymphocyte (CALLY) index and mortality in elderly patients with dysphagia requiring nutritional support
Source: Front Neurol. 2025 Sep 30;16:1650795. doi: 10.3389/fneur.2025.1650795 (PMC12518111; doi:10.3389/fneur.2025.1650795)
Supplement: Supplementary Figure 1 — A density plot displaying the distribution of CALLY(A) and LN-CALLY(B) in the study. CALLY, C-reactive protein-albumin-lymphocyte index. [file Supplementary_file_1.zip]

Archive with 17 entries (16 files):
- supplementary/
- supplementary/supplementary figure 2 .jpg
- __MACOSX/supplementary/._supplementary figure 2 .jpg
- supplementary/Supplementary figure 4.docx
- __MACOSX/supplementary/._Supplementary figure 4.docx
- supplementary/Supplementary figure 3.docx
- __MACOSX/supplementary/._Supplementary figure 3.docx
- supplementary/Supplementary figure 2 .docx
- __MACOSX/supplementary/._Supplementary figure 2 .docx
- supplementary/supplementary figure 1.docx
- __MACOSX/supplementary/._supplementary figure 1.docx
- supplementary/supplementary figure 4.jpg
- __MACOSX/supplementary/._supplementary figure 4.jpg
- supplementary/supplementary figure 1.jpg
- __MACOSX/supplementary/._supplementary figure 1.jpg
- supplementary/supplementary figure 3.jpg
- __MACOSX/supplementary/._supplementary figure 3.jpg
